# Supplementary material for: 2,3,4-Trihydroxybenzophenone Disassembles Amyloid β Aggregates and Ameliorates Synaptic Deficits
Source: Pharmaceutics. 2026 Mar 2;18(3):320. doi: 10.3390/pharmaceutics18030320 (PMC13028855; doi:10.3390/pharmaceutics18030320)
Supplement: Supplementary file 1 [file pharmaceutics-18-00320-s001.zip]

Archive with 1 entries (1 files):
- Figure S1 2.pdf
